# Supplementary material for: A Novel Tool to Assess Basic Activities of Daily Living in Spanish Preschoolers
Source: Children (Basel). 2021 Jun 10;8(6):496. doi: 10.3390/children8060496 (PMC8227419; doi:10.3390/children8060496)
Supplement: Supplementary file 1 [file children-08-00496-s001.zip]

Archive with 1 entries (1 files):
- children-1238415-supplementary.pdf
